# Supplementary material for: Could the Human Endogenous Retrovirus-Derived Syncytialization Inhibitor, Suppressyn, Limit Heterotypic Cell Fusion Events in the Decidua?
Source: Int J Mol Sci. 2021 Sep 23;22(19):10259. doi: 10.3390/ijms221910259 (PMC8508417; doi:10.3390/ijms221910259)
Supplement: Supplementary file 1 [file ijms-22-10259-s001.zip]

Archive with 1 entries (1 files):
- Supplementary Figures_revised.pdf
